# Supplementary material for: A bibliometric analysis of the Mediterranean diet in metabolic syndrome (2015–2025)
Source: Front Nutr. 2026 Jan 16;13:1765074. doi: 10.3389/fnut.2026.1765074 (PMC12855129; doi:10.3389/fnut.2026.1765074)
Supplement: Supplementary file 1 [file Table_1.xlsx]

## Sheet: Sheet1
Sources	Articles
NUTRIENTS	327
FRONTIERS IN NUTRITION	47
ANTIOXIDANTS	31
BRITISH JOURNAL OF NUTRITION	30
INTERNATIONAL JOURNAL OF MOLECULAR SCIENCES	30
CLINICAL NUTRITION	29
EUROPEAN JOURNAL OF NUTRITION	28
INTERNATIONAL JOURNAL OF ENVIRONMENTAL RESEARCH AND PUBLIC HEALTH	22
JOURNAL OF NUTRITION	21
MOLECULAR NUTRITION & FOOD RESEARCH	20
NUTRITION METABOLISM AND CARDIOVASCULAR DISEASES	20
AMERICAN JOURNAL OF CLINICAL NUTRITION	18
INTERNATIONAL JOURNAL OF FOOD SCIENCES AND NUTRITION	18
NUTRITION	18
JOURNAL OF CLINICAL MEDICINE	16
SCIENTIFIC REPORTS	16
PLOS ONE	14
CRITICAL REVIEWS IN FOOD SCIENCE AND NUTRITION	13
PUBLIC HEALTH NUTRITION	12
ADVANCES IN NUTRITION	11
METABOLITES	11
ATHEROSCLEROSIS	9
EUROPEAN JOURNAL OF CLINICAL INVESTIGATION	9
FOODS	9
FRONTIERS IN ENDOCRINOLOGY	9
NUTRITION RESEARCH	9
CANCERS	8
DIABETOLOGY & METABOLIC SYNDROME	8
EUROPEAN JOURNAL OF CLINICAL NUTRITION	8
JOURNAL OF TRANSLATIONAL MEDICINE	8
NUTRITION JOURNAL	8
BMJ OPEN	7
CARDIOVASCULAR DIABETOLOGY	7
CLINICAL NUTRITION ESPEN	7
ENDOCRINE METABOLIC & IMMUNE DISORDERS-DRUG TARGETS	7
MATURITAS	7
NUTRICION HOSPITALARIA	7
BMC PUBLIC HEALTH	6
CURRENT NUTRITION REPORTS	6
CURRENT OPINION IN CLINICAL NUTRITION AND METABOLIC CARE	6
JAMA NETWORK OPEN	6
JOURNAL OF ALZHEIMERS DISEASE	6
JOURNAL OF NUTRITION HEALTH & AGING	6
JOURNAL OF THE ACADEMY OF NUTRITION AND DIETETICS	6
MEDICINA BALEAR	6
METABOLIC SYNDROME AND RELATED DISORDERS	6
MOLECULES	6
APPLIED PHYSIOLOGY NUTRITION AND METABOLISM	5
APPLIED SCIENCES-BASEL	5
BMC NUTRITION	5
CUREUS JOURNAL OF MEDICAL SCIENCE	5
CURRENT PHARMACEUTICAL DESIGN	5
ENDOCRINE	5
EUROPEAN REVIEW FOR MEDICAL AND PHARMACOLOGICAL SCIENCES	5
FOOD & NUTRITION RESEARCH	5
GUT MICROBES	5
JOURNAL OF CLINICAL ENDOCRINOLOGY & METABOLISM	5
JOURNAL OF ENDOCRINOLOGICAL INVESTIGATION	5
JOURNAL OF HUMAN NUTRITION AND DIETETICS	5
JOURNAL OF INTERNAL MEDICINE	5
METABOLISM-CLINICAL AND EXPERIMENTAL	5
OBESITY REVIEWS	5
BIOMEDICINES	4
BMC ENDOCRINE DISORDERS	4
CURRENT OBESITY REPORTS	4
DIABETES CARE	4
DIABETES RESEARCH AND CLINICAL PRACTICE	4
FOOD & FUNCTION	4
INTERNATIONAL JOURNAL FOR VITAMIN AND NUTRITION RESEARCH	4
JOURNAL OF NUTRITIONAL BIOCHEMISTRY	4
JOURNAL OF PHYSIOLOGY AND BIOCHEMISTRY	4
LIFE-BASEL	4
LIPIDS IN HEALTH AND DISEASE	4
NUTRITION & DIETETICS	4
NUTRITION & FOOD SCIENCE	4
NUTRITION AND HEALTH	4
OXIDATIVE MEDICINE AND CELLULAR LONGEVITY	4
PROGRESS IN NUTRITION	4
WORLD JOURNAL OF GASTROENTEROLOGY	4
AGE AND AGEING	3
BIOLOGY-BASEL	3
CANADIAN FAMILY PHYSICIAN	3
CHILDREN-BASEL	3
DIABETES & METABOLISM	3
DIABETES METABOLIC SYNDROME AND OBESITY-TARGETS AND THERAPY	3
DIAGNOSTICS	3
EUROPEAN JOURNAL OF INTERNAL MEDICINE	3
FOOD RESEARCH INTERNATIONAL	3
FOOD SCIENCE & NUTRITION	3
GASTROENTEROLOGY	3
HEALTH SCIENCE REPORTS	3
HEPATOLOGY COMMUNICATIONS	3
HORMONES-INTERNATIONAL JOURNAL OF ENDOCRINOLOGY AND METABOLISM	3
INTERNATIONAL JOURNAL OF CARDIOLOGY	3
JOURNAL OF DIABETES AND ITS COMPLICATIONS	3
JOURNAL OF DIABETES AND METABOLIC DISORDERS	3
JOURNAL OF FUNCTIONAL FOODS	3
JOURNAL OF NUTRITIONAL SCIENCE	3
JOURNAL OF THE AMERICAN HEART ASSOCIATION	3
LIVER INTERNATIONAL	3
MEDICINA-LITHUANIA	3
NUTRITION & DIABETES	3
NUTRITION RESEARCH AND PRACTICE	3
NUTRITION RESEARCH REVIEWS	3
OBESITY	3
PEDIATRIC OBESITY	3
PHARMACOLOGICAL RESEARCH	3
PROGRESS IN CARDIOVASCULAR DISEASES	3
SCIENCE OF THE TOTAL ENVIRONMENT	3
AGING AND DISEASE	2
AGING CLINICAL AND EXPERIMENTAL RESEARCH	2
AIMS PUBLIC HEALTH	2
AMERICAN HEART JOURNAL	2
AMERICAN JOURNAL OF CARDIOLOGY	2
AMERICAN JOURNAL OF MEDICINE	2
ANNALS OF MEDICINE	2
ANNALS OF NUTRITION AND METABOLISM	2
ARCHIVES OF ENDOCRINOLOGY METABOLISM	2
ASIA PACIFIC JOURNAL OF CLINICAL NUTRITION	2
AUTOIMMUNITY REVIEWS	2
BIOMED RESEARCH INTERNATIONAL	2
BIOMOLECULES	2
BMC CARDIOVASCULAR DISORDERS	2
BMC MEDICINE	2
BMC PEDIATRICS	2
BMJ OPEN DIABETES RESEARCH & CARE	2
CAHIERS DE NUTRITION ET DE DIETETIQUE	2
CANADIAN JOURNAL OF CARDIOLOGY	2
CANADIAN JOURNAL OF GASTROENTEROLOGY AND HEPATOLOGY	2
CARDIOVASCULAR THERAPEUTICS	2
CELLS	2
CIRCULATION	2
CJC OPEN	2
CLINICAL SCIENCE	2
CONTEMPORARY CLINICAL TRIALS	2
CONTEMPORARY CLINICAL TRIALS COMMUNICATIONS	2
CURRENT ALZHEIMER RESEARCH	2
CURRENT ATHEROSCLEROSIS REPORTS	2
CURRENT OPINION IN FOOD SCIENCE	2
DIABETES OBESITY & METABOLISM	2
DIABETES-METABOLISM RESEARCH AND REVIEWS	2
DIABETOLOGY	2
DISEASE MARKERS	2
DISEASES	2
ENDOCRINOLOGY DIABETES & METABOLISM	2
ENVIRONMENTAL HEALTH AND PREVENTIVE MEDICINE	2
EUROPEAN CARDIOLOGY REVIEW	2
EUROPEAN JOURNAL OF APPLIED PHYSIOLOGY	2
EUROPEAN JOURNAL OF EPIDEMIOLOGY	2
EUROPEAN JOURNAL OF PREVENTIVE CARDIOLOGY	2
EXPERIMENTAL GERONTOLOGY	2
EXPERT REVIEW OF GASTROENTEROLOGY & HEPATOLOGY	2
FREE RADICAL BIOLOGY AND MEDICINE	2
FRONTIERS IN AGING NEUROSCIENCE	2
FRONTIERS IN CELL AND DEVELOPMENTAL BIOLOGY	2
FRONTIERS IN MICROBIOLOGY	2
FRONTIERS IN ONCOLOGY	2
FRONTIERS IN PHYSIOLOGY	2
FRONTIERS IN PUBLIC HEALTH	2
GENE	2
HEART	2
HELIYON	2
HYPERTENSION	2
INTEGRATIVE CANCER THERAPIES	2
INTERNATIONAL JOURNAL OF CANCER	2
INTERNATIONAL JOURNAL OF OBESITY	2
JMIR FORMATIVE RESEARCH	2
JOURNAL OF CELLULAR PHYSIOLOGY	2
JOURNAL OF CLINICAL BIOCHEMISTRY AND NUTRITION	2
JOURNAL OF HEALTH POPULATION AND NUTRITION	2
JOURNAL OF HYPERTENSION	2
JOURNAL OF INFLAMMATION RESEARCH	2
JOURNAL OF MEDICINAL FOOD	2
JOURNAL OF NUTRITION EDUCATION AND BEHAVIOR	2
JOURNAL OF PEDIATRICS	2
JOURNAL OF THE AMERICAN COLLEGE OF NUTRITION	2
JOURNAL OF THE AMERICAN NUTRITION ASSOCIATION	2
JOURNALS OF GERONTOLOGY SERIES A-BIOLOGICAL SCIENCES AND MEDICAL SCIENCES	2
KARDIOLOGIA POLSKA	2
MEDCOMM	2
MEDIATORS OF INFLAMMATION	2
MEDICAL CLINICS OF NORTH AMERICA	2
MEDICINA CLINICA	2
MEDICINE	2
MEDITERRANEAN JOURNAL OF NUTRITION AND METABOLISM	2
METABOLISM OPEN	2
NUTRITION BULLETIN	2
NUTRITION IN CLINICAL PRACTICE	2
NUTRITIONAL NEUROSCIENCE	2
PHARMACEUTICAL BIOLOGY	2
PHYTOTHERAPY RESEARCH	2
PLOS MEDICINE	2
POSTGRADUATE MEDICAL JOURNAL	2
PREVENTIVE MEDICINE REPORTS	2
REDOX BIOLOGY	2
REVISTA ESPANOLA DE CARDIOLOGIA	2
SEXUAL MEDICINE REVIEWS	2
STEROIDS	2
TALANTA	2
THERAPEUTIC ADVANCES IN ENDOCRINOLOGY AND METABOLISM	2
TRANSLATIONAL RESEARCH	2
WORLD JOURNAL OF UROLOGY	2
ACTA PSYCHIATRICA SCANDINAVICA	1
ACTA SCIENTIARUM POLONORUM-TECHNOLOGIA ALIMENTARIA	1
ACTA SOCIETATIS BOTANICORUM POLONIAE	1
ACTA VETERINARIA-BEOGRAD	1
ADVANCES IN CLINICAL AND EXPERIMENTAL MEDICINE	1
ADVANCES IN KIDNEY DISEASE AND HEALTH	1
ADVANCES IN THERAPY	1
AGEING RESEARCH REVIEWS	1
AGING MALE	1
AGING-US	1
AGRO FOOD INDUSTRY HI-TECH	1
AIDS	1
AMERICAN JOURNAL OF GASTROENTEROLOGY	1
AMERICAN JOURNAL OF HEALTH BEHAVIOR	1
AMERICAN JOURNAL OF KIDNEY DISEASES	1
AMERICAN JOURNAL OF LIFESTYLE MEDICINE	1
AMERICAN JOURNAL OF NEPHROLOGY	1
AMERICAN JOURNAL OF NURSING	1
AMERICAN JOURNAL OF PHYSIOLOGY-ENDOCRINOLOGY AND METABOLISM	1
AMERICAN JOURNAL OF PHYSIOLOGY-HEART AND CIRCULATORY PHYSIOLOGY	1
AMERICAN JOURNAL OF PREVENTIVE CARDIOLOGY	1
AMERICAN JOURNAL OF PSYCHIATRY	1
AMERICAN JOURNAL OF RHINOLOGY & ALLERGY	1
AMERICAN JOURNAL OF THE MEDICAL SCIENCES	1
ANDROLOGY	1
ANGIOLOGY	1
ANNALS OF HEPATOLOGY	1
ANNALS OF HUMAN BIOLOGY	1
ANNALS OF INTERNAL MEDICINE	1
ANNALS OF ONCOLOGY	1
ANNALS OF PHYSICAL AND REHABILITATION MEDICINE	1
ANNUAL REVIEW OF NUTRITION	1
ANNUAL REVIEW OF PHYSIOLOGY	1
ANTIOXIDANTS & REDOX SIGNALING	1
ARAB JOURNAL OF GASTROENTEROLOGY	1
ARCHIVES OF CLINICAL PSYCHIATRY	1
ARCHIVES OF IRANIAN MEDICINE	1
ARCHIVES OF ORAL BIOLOGY	1
ARCHIVES OF PUBLIC HEALTH	1
ARCHIVOS DE CARDIOLOGIA DE MEXICO	1
ARCHIVOS ESPANOLES DE UROLOGIA	1
ASIAN JOURNAL OF ANDROLOGY	1
BANGLADESH JOURNAL OF MEDICAL SCIENCE	1
BEHAVIOURAL BRAIN RESEARCH	1
BEST PRACTICE & RESEARCH IN CLINICAL RHEUMATOLOGY	1
BEVERAGES	1
BIOCHEMICAL PHARMACOLOGY	1
BIOCHEMISTRY AND BIOPHYSICS REPORTS	1
BIOCHIMICA ET BIOPHYSICA ACTA-BIOMEMBRANES	1
BIOCHIMICA ET BIOPHYSICA ACTA-MOLECULAR AND CELL BIOLOGY OF LIPIDS	1
BIOCHIMICA ET BIOPHYSICA ACTA-MOLECULAR BASIS OF DISEASE	1
BIOCHIMICA ET BIOPHYSICA ACTA-REVIEWS ON CANCER	1
BIOFACTORS	1
BIOINTERFACE RESEARCH IN APPLIED CHEMISTRY	1
BIOLOGICAL RESEARCH	1
BIOLOGY OF SPORT	1
BIOMEDICINE & PHARMACOTHERAPY	1
BIOSCIENCE OF MICROBIOTA FOOD AND HEALTH	1
BIOSCIENCE RESEARCH	1
BIOTECHNOLOGY AND BIOENGINEERING	1
BLOOD PRESSURE	1
BLOOD PRESSURE MONITORING	1
BMC CANCER	1
BMC COMPLEMENTARY AND ALTERNATIVE MEDICINE	1
BMC GASTROENTEROLOGY	1
BMC GENOMICS	1
BMC MEDICAL GENOMICS	1
BMC NEPHROLOGY	1
BMC RESEARCH NOTES	1
BMC UROLOGY	1
BRAIN BEHAVIOR & IMMUNITY-HEALTH	1
BRAIN BEHAVIOR AND IMMUNITY	1
BRATISLAVA MEDICAL JOURNAL-BRATISLAVSKE LEKARSKE LISTY	1
BRITISH JOURNAL OF PHARMACOLOGY	1
BYULLETEN SIBIRSKOY MEDITSINY	1
CANADIAN JOURNAL OF DIABETES	1
CANCER EPIDEMIOLOGY	1
CARDIOLOGY IN REVIEW	1
CARDIOLOGY JOURNAL	1
CARDIOLOGY PLUS	1
CARDIOLOGY RESEARCH AND PRACTICE	1
CELL BIOCHEMISTRY AND BIOPHYSICS	1
CELL METABOLISM	1
CEREAL FOODS WORLD	1
CLIMACTERIC	1
CLINICA CHIMICA ACTA	1
CLINICA E INVESTIGACION EN ARTERIOSCLEROSIS	1
CLINICAL AND EXPERIMENTAL HYPERTENSION	1
CLINICAL AND EXPERIMENTAL RHEUMATOLOGY	1
CLINICAL BREAST CANCER	1
CLINICAL CANCER RESEARCH	1
CLINICAL GASTROENTEROLOGY AND HEPATOLOGY	1
CLINICAL GENITOURINARY CANCER	1
CLINICAL KIDNEY JOURNAL	1
CLINICAL OBESITY	1
CLINICAL THERAPEUTICS	1
CLINICS IN LABORATORY MEDICINE	1
COCHRANE DATABASE OF SYSTEMATIC REVIEWS	1
COMMUNICATIONS ENGINEERING	1
COMPARATIVE MEDICINE	1
COMPLEMENTARY THERAPIES IN CLINICAL PRACTICE	1
CROATIAN MEDICAL JOURNAL	1
CURRENT CARDIOLOGY REPORTS	1
CURRENT DIABETES REPORTS	1
CURRENT DRUG TARGETS	1
CURRENT GASTROENTEROLOGY REPORTS	1
CURRENT HIV/AIDS REPORTS	1
CURRENT ISSUES IN MOLECULAR BIOLOGY	1
CURRENT MEDICINAL CHEMISTRY	1
CURRENT NEUROPHARMACOLOGY	1
CURRENT NEUROVASCULAR RESEARCH	1
CURRENT NUTRITION & FOOD SCIENCE	1
CURRENT OPINION IN BIOTECHNOLOGY	1
CURRENT OPINION IN CARDIOLOGY	1
CURRENT OPINION IN ENDOCRINOLOGY DIABETES AND OBESITY	1
CURRENT OPINION IN GASTROENTEROLOGY	1
CURRENT OPINION IN LIPIDOLOGY	1
CURRENT OPINION IN RHEUMATOLOGY	1
CURRENT PHARMACEUTICAL BIOTECHNOLOGY	1
CURRENT PHARMACOLOGY REPORTS	1
CURRENT PROBLEMS IN CARDIOLOGY	1
CURRENT RHEUMATOLOGY REPORTS	1
CURRENT TRANSPLANTATION REPORTS	1
CURRENT VASCULAR PHARMACOLOGY	1
CUTIS	1
DERMATOLOGIC THERAPY	1
DIABETES & METABOLIC SYNDROME-CLINICAL RESEARCH & REVIEWS	1
DIABETES & VASCULAR DISEASE RESEARCH	1
DIABETES EDUCATOR	1
DIABETES METABOLIC SYNDROME AND OBESITY	1
DIABETES TECHNOLOGY & THERAPEUTICS	1
DIABETOLOGIA	1
DIGESTIVE AND LIVER DISEASE	1
DRUG DELIVERY	1
DRUG DESIGN DEVELOPMENT AND THERAPY	1
EASTERN MEDITERRANEAN HEALTH JOURNAL	1
EATING AND WEIGHT DISORDERS-STUDIES ON ANOREXIA BULIMIA AND OBESITY	1
EBIOMEDICINE	1
EGYPTIAN JOURNAL OF CHEMISTRY	1
ENDOCRINE CONNECTIONS	1
ENDOCRINOLOGIA DIABETES Y NUTRICION	1
ENDOCRINOLOGY AND METABOLISM CLINICS OF NORTH AMERICA	1
ENDOCRINOLOGY INSIGHTS	1
ENVIRONMENTAL HEALTH PERSPECTIVES	1
EPIDEMIOLOGIA & PREVENZIONE	1
EPMA JOURNAL	1
ETHNICITY & HEALTH	1
EUROPEAN JOURNAL OF CANCER PREVENTION	1
EUROPEAN JOURNAL OF GASTROENTEROLOGY & HEPATOLOGY	1
EUROPEAN JOURNAL OF MEDICINAL CHEMISTRY	1
EUROPEAN JOURNAL OF PEDIATRICS	1
EUROPEAN NEUROPSYCHOPHARMACOLOGY	1
EUROPEAN PSYCHIATRY	1
EVIDENCE-BASED COMPLEMENTARY AND ALTERNATIVE MEDICINE	1
EXPERT OPINION ON EMERGING DRUGS	1
EXPLORATORY RESEARCH IN CLINICAL AND SOCIAL PHARMACY	1
FISH PHYSIOLOGY AND BIOCHEMISTRY	1
FOOD AND AGRICULTURAL IMMUNOLOGY	1
FOOD AND CHEMICAL TOXICOLOGY	1
FOOD AND NUTRITION BULLETIN	1
FOOD CHEMISTRY	1
FRONTIERS IN IMMUNOLOGY	1
FRONTIERS IN MEDICINE	1
FRONTIERS IN PEDIATRICS	1
FRONTIERS IN PHARMACOLOGY	1
FRONTIERS IN PSYCHIATRY	1
FUTURE SCIENCE OA	1
GASTROENTEROLOGY CLINICS OF NORTH AMERICA	1
GAZI MEDICAL JOURNAL	1
GENES	1
GENETICS	1
GERIATRIC NURSING	1
GEROSCIENCE	1
GLOBAL HEART	1
GRASAS Y ACEITES	1
GUNCEL PEDIATRI-JOURNAL OF CURRENT PEDIATRICS	1
HEALTH PROBLEMS OF CIVILIZATION	1
HEALTH PROMOTION INTERNATIONAL	1
HEALTH PSYCHOLOGY	1
HEALTH SCOPE	1
HEALTHCARE	1
HEART AND VESSELS	1
HEART FAILURE CLINICS	1
HEART FAILURE REVIEWS	1
HELLENIC JOURNAL OF CARDIOLOGY	1
HEMATOLOGY	1
HEPATOBILIARY SURGERY AND NUTRITION	1
HISTOLOGY AND HISTOPATHOLOGY	1
HORTICULTURAE	1
HUMAN NUTRITION & METABOLISM	1
HUMAN REPRODUCTION OPEN	1
HYPERTENSION RESEARCH	1
IMMUNO	1
INDONESIAN BIOMEDICAL JOURNAL	1
INTERNAL AND EMERGENCY MEDICINE	1
INTERNATIONAL FOOD RESEARCH JOURNAL	1
INTERNATIONAL JOURNAL OF BEHAVIORAL NUTRITION AND PHYSICAL ACTIVITY	1
INTERNATIONAL JOURNAL OF BIOLOGICAL SCIENCES	1
INTERNATIONAL JOURNAL OF CLINICAL AND EXPERIMENTAL MEDICINE	1
INTERNATIONAL JOURNAL OF CLINICAL PRACTICE	1
INTERNATIONAL JOURNAL OF EPIDEMIOLOGY	1
INTERNATIONAL JOURNAL OF FOOD PROPERTIES	1
INTERNATIONAL JOURNAL OF HEALTH PROMOTION AND EDUCATION	1
INTERNATIONAL JOURNAL OF IMPOTENCE RESEARCH	1
INTERNATIONAL JOURNAL OF MENTAL HEALTH NURSING	1
INTERNATIONAL JOURNAL OF MOLECULAR MEDICINE	1
INTERNATIONAL JOURNAL OF PREVENTIVE MEDICINE	1
INTERNATIONAL JOURNAL OF SEXUAL HEALTH	1
IRANIAN HEART JOURNAL	1
IRANIAN JOURNAL OF PUBLIC HEALTH	1
IRANIAN RED CRESCENT MEDICAL JOURNAL	1
IUBMB LIFE	1
JACC-ADVANCES	1
JAMA DERMATOLOGY	1
JAMA NEUROLOGY	1
JAMA-JOURNAL OF THE AMERICAN MEDICAL ASSOCIATION	1
JHEP REPORTS	1
JMIR MHEALTH AND UHEALTH	1
JNCI CANCER SPECTRUM	1
JOINT BONE SPINE	1
JOURNAL OF ADOLESCENT HEALTH	1
JOURNAL OF ADVANCED NURSING	1
JOURNAL OF AFFECTIVE DISORDERS	1
JOURNAL OF AGRICULTURAL AND FOOD CHEMISTRY	1
JOURNAL OF ASSISTED REPRODUCTION AND GENETICS	1
JOURNAL OF BIOLOGICAL CHEMISTRY	1
JOURNAL OF BIOPHOTONICS	1
JOURNAL OF CACHEXIA SARCOPENIA AND MUSCLE	1
JOURNAL OF CARDIOVASCULAR AGING	1
JOURNAL OF CARDIOVASCULAR MEDICINE	1
JOURNAL OF CHROMATOGRAPHY B-ANALYTICAL TECHNOLOGIES IN THE BIOMEDICAL AND LIFE SCIENCES	1
JOURNAL OF CLINICAL AND TRANSLATIONAL HEPATOLOGY	1
JOURNAL OF CLINICAL GASTROENTEROLOGY	1
JOURNAL OF CLINICAL HYPERTENSION	1
JOURNAL OF CLINICAL LIPIDOLOGY	1
JOURNAL OF CLINICAL NURSING	1
JOURNAL OF CLINICAL SLEEP MEDICINE	1
JOURNAL OF COGNITIVE ENHANCEMENT	1
JOURNAL OF DERMATOLOGICAL TREATMENT	1
JOURNAL OF DIABETES	1
JOURNAL OF DIABETES INVESTIGATION	1
JOURNAL OF DIABETES RESEARCH	1
JOURNAL OF FOOD ENGINEERING	1
JOURNAL OF FOOD SCIENCE	1
JOURNAL OF FUNCTIONAL MORPHOLOGY AND KINESIOLOGY	1
JOURNAL OF HEPATOCELLULAR CARCINOMA	1
JOURNAL OF HEPATOLOGY	1
JOURNAL OF INVESTIGATIVE MEDICINE	1
JOURNAL OF LIPID RESEARCH	1
JOURNAL OF MATERNAL-FETAL & NEONATAL MEDICINE	1
JOURNAL OF NEUROPSYCHIATRY AND CLINICAL NEUROSCIENCES	1
JOURNAL OF NUTRITIONAL SCIENCE AND VITAMINOLOGY	1
JOURNAL OF OCCUPATIONAL AND ENVIRONMENTAL MEDICINE	1
JOURNAL OF PEDIATRIC ENDOCRINOLOGY & METABOLISM	1
JOURNAL OF PEDIATRIC NURSING-NURSING CARE OF CHILDREN & FAMILIES	1
JOURNAL OF PERINATAL MEDICINE	1
JOURNAL OF PERSONALIZED MEDICINE	1
JOURNAL OF PHYSICAL ACTIVITY & HEALTH	1
JOURNAL OF RACIAL AND ETHNIC HEALTH DISPARITIES	1
JOURNAL OF RENAL NUTRITION	1
JOURNAL OF RESEARCH IN MEDICAL SCIENCES	1
JOURNAL OF SPORTS SCIENCES	1
JOURNAL OF TELEMEDICINE AND TELECARE	1
JOURNAL OF THE AMERICAN COLLEGE OF CARDIOLOGY	1
JOURNAL OF THE AMERICAN GERIATRICS SOCIETY	1
JOURNAL OF TRANSLATIONAL INTERNAL MEDICINE	1
JPAD-JOURNAL OF PREVENTION OF ALZHEIMERS DISEASE	1
LANCET PSYCHIATRY	1
LANCET REGIONAL HEALTH-WESTERN PACIFIC	1
LASERS IN MEDICAL SCIENCE	1
LIFESTYLE GENOMICS	1
LIVER RESEARCH	1
LIVER TRANSPLANTATION	1
MATERNAL AND CHILD HEALTH JOURNAL	1
MEDICAL SCIENCES	1
MEDICINA DE FAMILIA-SEMERGEN	1
MEDICINA DELLO SPORT	1
MENOPAUSE-THE JOURNAL OF THE MENOPAUSE SOCIETY	1
METABOLOMICS	1
MICROORGANISMS	1
MINERVA ENDOCRINOLOGICA	1
MINERVA ENDOCRINOLOGY	1
MINERVA GASTROENTEROLOGY	1
MINERVA MEDICA	1
MODERN RHEUMATOLOGY	1
MOLECULAR ASPECTS OF MEDICINE	1
NATURE AGING	1
NATURE COMMUNICATIONS	1
NATURE REVIEWS CANCER	1
NATURE REVIEWS ENDOCRINOLOGY	1
NATURE REVIEWS GASTROENTEROLOGY & HEPATOLOGY	1
NATURE REVIEWS NEUROLOGY	1
NEPHROLOGY	1
NEUROCHEMISTRY INTERNATIONAL	1
NEUROENDOCRINOLOGY	1
NEUROEPIDEMIOLOGY	1
NEUROSCIENCE AND BIOBEHAVIORAL REVIEWS	1
NEW ENGLAND JOURNAL OF MEDICINE	1
NEW MEDIT	1
NUTRICION CLINICA Y DIETETICA HOSPITALARIA	1
NUTRITION & METABOLISM	1
NUTRITION AND CANCER-AN INTERNATIONAL JOURNAL	1
NUTRITION CLINIQUE ET METABOLISME	1
NUTRITION REVIEWS	1
OBESITIES	1
OBESITY RESEARCH & CLINICAL PRACTICE	1
OBESITY SCIENCE & PRACTICE	1
OBESITY SURGERY	1
ONCOTARGET	1
ONE HEALTH	1
PAKISTAN JOURNAL OF PHARMACEUTICAL SCIENCES	1
PEDIATRIC DIABETES	1
PEDIATRIC NEPHROLOGY	1
PEERJ	1
PHARMACEUTICS	1
PHARMACOLOGY & THERAPEUTICS	1
PHARMACOLOGY BIOCHEMISTRY AND BEHAVIOR	1
PHARMANUTRITION	1
PHYSICAL MEDICINE AND REHABILITATION CLINICS OF NORTH AMERICA	1
PHYSIOLOGY & BEHAVIOR	1
PLANTA MEDICA	1
POLISH JOURNAL OF FOOD AND NUTRITION SCIENCES	1
PRACTICAL GASTROENTEROLOGY	1
PROCEEDINGS OF THE NUTRITION SOCIETY	1
PROSTAGLANDINS LEUKOTRIENES AND ESSENTIAL FATTY ACIDS	1
PROSTATE	1
PSYCHIATRIC CLINICS OF NORTH AMERICA	1
PSYCHOLOGY & HEALTH	1
PSYCHONEUROENDOCRINOLOGY	1
PSYCHOSOMATIC MEDICINE	1
REJUVENATION RESEARCH	1
REPRODUCTIVE HEALTH	1
RESEARCH IN NURSING & HEALTH	1
REVIEWS IN CARDIOVASCULAR MEDICINE	1
REVIEWS IN ENDOCRINE & METABOLIC DISORDERS	1
REVISTA CHILENA DE NUTRICION	1
REVISTA DA ASSOCIACAO MEDICA BRASILEIRA	1
REVISTA ESPANOLA DE ENFERMEDADES DIGESTIVAS	1
REVISTA ESPANOLA DE NUTRICION HUMANA Y DIETETICA	1
REVUE DE MEDECINE INTERNE	1
RHEUMATOLOGY INTERNATIONAL	1
ROMANIAN JOURNAL OF INTERNAL MEDICINE	1
ROMANIAN JOURNAL OF MILITARY MEDICINE	1
ROMANIAN JOURNAL OF ORAL REHABILITATION	1
SAO PAULO MEDICAL JOURNAL	1
SCANDINAVIAN JOURNAL OF CLINICAL & LABORATORY INVESTIGATION	1
SCHIZOPHRENIA RESEARCH	1
SEMINARS IN CANCER BIOLOGY	1
SLEEP	1
SOCIAL PSYCHIATRY AND PSYCHIATRIC EPIDEMIOLOGY	1
SYSTEMATIC REVIEWS	1
THERAPEUTIC ADVANCES IN GASTROENTEROLOGY	1
TOXICOLOGY REPORTS	1
TRANSLATIONAL ANDROLOGY AND UROLOGY	1
TRANSPLANTATION	1
TRANSPLANTATION DIRECT	1
TRENDS IN FOOD SCIENCE & TECHNOLOGY	1
TRIALS	1
TUMORI JOURNAL	1
TURKISH JOURNAL OF MEDICAL SCIENCES	1
VASCULAR HEALTH AND RISK MANAGEMENT	1
WORLD ALLERGY ORGANIZATION JOURNAL	1
WORLD JOURNAL OF DIABETES	1
WORLD JOURNAL OF HEPATOLOGY	1
WORLD JOURNAL OF PSYCHIATRY	1
