# Supplementary material for: A bibliometric analysis of the Mediterranean diet in metabolic syndrome (2015–2025)
Source: Front Nutr. 2026 Jan 16;13:1765074. doi: 10.3389/fnut.2026.1765074 (PMC12855129; doi:10.3389/fnut.2026.1765074)
Supplement: Supplementary file 2 [file Table_2.xlsx]

## Sheet: Sheet1
References	Title
Estruch R, 2013, NEW ENGL J MED, V368, P1279, DOI 10.1056/NEJMoa1200303	Primary Prevention of Cardiovascular Disease with a Mediterranean Diet Supplemented with Extra-Virgin Olive Oil or Nuts
Kastorini CM, 2011, J AM COLL CARDIOL, V57, P1299, DOI 10.1016/j.jacc.2010.09.073	The effect of Mediterranean diet on metabolic syndrome and its components: a meta-analysis of 50 studies and 534,906 individuals
Babio N, 2014, CAN MED ASSOC J, V186, PE649, DOI 10.1503/cmaj.140764	Mediterranean diets and metabolic syndrome status in the PREDIMED randomized trial
Ryan MC, 2013, J HEPATOL, V59, P138, DOI 10.1016/j.jhep.2013.02.012	The Mediterranean diet improves hepatic steatosis and insulin sensitivity in individuals with non-alcoholic fatty liver disease
Kesse-Guyot E, 2013, NUTR METAB CARDIOVAS, V23, P677, DOI 10.1016/j.numecd.2012.02.005	Adherence to Mediterranean diet reduces the risk of metabolic syndrome: a 6-year prospective study
Schwingshackl L, 2014, NUTR METAB CARDIOVAS, V24, P929, DOI 10.1016/j.numecd.2014.03.003	Mediterranean dietary pattern, inflammation and endothelial function: a systematic review and meta-analysis of intervention trials
Sofi F, 2014, PUBLIC HEALTH NUTR, V17, P2769, DOI 10.1017/S1368980013003169	Mediterranean diet and health status: an updated meta-analysis and a proposal for a literature-based adherence score
Martínez-González MA, 2014, ANN INTERN MED, V161, P157, DOI 10.7326/L14-5014-2, 10.7326/L14-5014, 10.7326/M13-1725	Prevention of diabetes with mediterranean diets
Koloverou E, 2014, METABOLISM, V63, P903, DOI 10.1016/j.metabol.2014.04.010	The effect of Mediterranean diet on the development of type 2 diabetes mellitus: a meta-analysis of 10 prospective studies and 136,846 participants
Martínez-González MA, 2015, PROG CARDIOVASC DIS, V58, P50, DOI 10.1016/j.pcad.2015.04.003	Benefits of the Mediterranean Diet: Insights From the PREDIMED Study
EASL, 2016, OBESITY FACTS, V9, P65, DOI 10.1159/000443344, 10.1007/s00125-016-3902-y, 10.1016/j.jhep.2015.11.004	EASL-EASD-EASO Clinical Practice Guidelines for the management of non-alcoholic fatty liver disease
Godos J, 2017, INT J FOOD SCI NUTR, V68, P138, DOI 10.1080/09637486.2016.1221900	Adherence to the Mediterranean diet is inversely associated with metabolic syndrome occurrence: a meta-analysis of observational studies
Estruch R, 2018, NEW ENGL J MED, V378, P0, DOI 10.1056/NEJMoa1800389, 10.1056/NEJMoa1200303, 10.1056/nejmoa1800389	Primary Prevention of Cardiovascular Disease with a Mediterranean Diet Supplemented with Extra-Virgin Olive Oil or Nuts
Molina L, 2017, PLOS ONE, V12, P0, DOI 10.1371/journal.pone.0168148	Validation of the Regicor Short Physical Activity Questionnaire for the Adult Population
Saklayen MG, 2018, CURR HYPERTENS REP, V20, P0, DOI 10.1007/s11906-018-0812-z	The Global Epidemic of the Metabolic Syndrome
Martínez-González MA, 2019, CIRC RES, V124, P779, DOI 10.1161/CIRCRESAHA.118.313348	The Mediterranean Diet and Cardiovascular Health
Salas-Salvadó J, 2019, DIABETES CARE, V42, P777, DOI 10.2337/dc18-0836	Effect of a Lifestyle Intervention Program With Energy-Restricted Mediterranean Diet and Exercise on Weight Loss and Cardiovascular Risk Factors: One-Year Results of the PREDIMED-Plus Trial
Romero-Gómez M, 2017, J HEPATOL, V67, P829, DOI 10.1016/j.jhep.2017.05.016	Treatment of NAFLD with diet, physical activity and exercise
Martínez-González MA, 2019, INT J EPIDEMIOL, V48, P387, DOI 10.1093/ije/dyy225	Cohort Profile: Design and methods of the PREDIMED-Plus randomized trial
Chalasani N, 2018, HEPATOLOGY, V67, P328, DOI 10.1002/hep.29367	The diagnosis and management of nonalcoholic fatty liver disease: Practice guidance from the American Association for the Study of Liver Diseases
Sayón-Orea C, 2019, JAMA-J AM MED ASSOC, V322, P1486, DOI 10.1001/jama.2019.14630	Effect of a Nutritional and Behavioral Intervention on Energy-Reduced Mediterranean Diet Adherence Among Patients With Metabolic Syndrome: Interim Analysis of the PREDIMED-Plus Randomized Clinical Trial
Papadaki A, 2020, NUTRIENTS, V12, P0, DOI 10.3390/nu12113342	The Effect of the Mediterranean Diet on Metabolic Health: A Systematic Review and Meta-Analysis of Controlled Trials in Adults
Schwingshackl L, 2020, BRIT J PHARMACOL, V177, P1241, DOI 10.1111/bph.14778	Mediterranean diet and health status: Active ingredients and pharmacological mechanisms
Guasch-Ferré M, 2021, J INTERN MED, V290, P549, DOI 10.1111/joim.13333	The Mediterranean diet and health: a comprehensive overview
Delgado-Lista J, 2022, LANCET, V399, P1876, DOI 10.1016/S0140-6736(22)00122-2	Long-term secondary prevention of cardiovascular disease with a Mediterranean diet and a low-fat diet (CORDIOPREV): a randomised controlled trial
