# Supplementary material for: A bibliometric analysis of the Mediterranean diet in metabolic syndrome (2015–2025)
Source: Front Nutr. 2026 Jan 16;13:1765074. doi: 10.3389/fnut.2026.1765074 (PMC12855129; doi:10.3389/fnut.2026.1765074)
Supplement: Supplementary file 4 [file Data_Sheet_1.csv]

label	cluster	weight
adherence	1	208
adults	1	85
age	1	15
aging	1	21
all-cause	1	23
all-cause mortality	1	28
alzheimers-disease	1	32
association	1	196
cognition	1	20
cognitive decline	1	22
components	1	26
decline	1	18
dementia	1	29
depression	1	31
diet quality	1	35
dietary pattern	1	131
follow-up	1	34
food	1	34
food frequency questionnaire	1	42
health	1	176
impairment	1	15
intervention	1	73
mediterranean	1	20
mediterranean diet adherence	1	22
meta-analysis	1	231
mortality	1	97
national-health	1	25
nut consumption	1	16
nuts	1	21
older adults	1	16
older-adults	1	22
pattern	1	121
physical-activity questionnaire	1	33
population	1	76
prevalence	1	148
prevention	1	105
quality	1	40
quality of life	1	15
questionnaire	1	51
reliability	1	17
risk	1	320
stress	1	24
stroke	1	24
validation	1	56
validity	1	35
weight-gain	1	15
adiponectin	2	26
chain fatty-acids	2	17
cholesterol	2	47
cohort	2	24
consumption	2	103
diabetes	2	207
dietary intervention	2	22
double-blind	2	34
expression	2	27
fat	2	112
fatty acids	2	71
fiber	2	17
food-intake	2	15
gene-expression	2	18
glucose	2	36
glycemic control	2	20
gut microbiota	2	128
health-benefits	2	16
inflammation	2	245
insulin	2	27
insulin resistance	2	335
intestinal microbiota	2	26
ketogenic diet	2	35
leptin	2	22
lipids	2	16
metabolism	2	23
nutrients	2	16
nutrition	2	181
obesity	2	439
pcos	2	18
plasma	2	24
polycystic ovary syndrome	2	41
polyunsaturated fatty-acids	2	33
pregnancy	2	16
probiotics	2	21
supplementation	2	27
vitamin-d	2	17
weight	2	71
western diet	2	19
antioxidant	3	49
atherosclerosis	3	28
blood pressure	3	194
caloric restriction	3	16
cardiovascular disease	3	509
cardiovascular risk factors	3	107
dash diet	3	45
dysfunction	3	25
dyslipidemia	3	34
endothelial dysfunction	3	30
endothelial function	3	50
glycation end-products	3	15
high-fat diet	3	18
hydroxytyrosol	3	28
hypertension	3	90
inflammatory markers	3	22
intima-media thickness	3	15
lipid profile	3	30
low-carbohydrate	3	33
low-carbohydrate diet	3	16
low-density-lipoprotein	3	20
low-fat	3	16
low-fat diet	3	38
nitric-oxide	3	17
olive oil	3	143
oxidative stress	3	180
phenolic-compounds	3	27
polyphenols	3	59
primary prevention	3	22
randomized controlled-trial	3	38
red wine	3	16
risk factors	3	195
secondary prevention	3	18
style diet	3	36
alcohol-consumption	4	27
biomarkers	4	38
coffee consumption	4	16
diagnosis	4	23
diet	4	238
disease	4	121
epidemiology	4	37
fibrosis	4	18
fructose	4	15
glycemic index	4	23
guidelines	4	17
insulin sensitivity	4	56
life-style intervention	4	25
lifestyle	4	153
lifestyle intervention	4	15
management	4	59
non-alcoholic fatty liver disease	4	184
nonalcoholic fatty liver	4	16
nonalcoholic fatty liver disease	4	23
protein	4	20
severity	4	17
steatohepatitis	4	26
united-states	4	17
vitamin-e	4	22
weight loss	4	201
adolescents	5	56
body composition	5	46
body-mass index	5	96
breast-cancer	5	23
cancer	5	58
cardiometabolic risk	5	47
cardiorespiratory fitness	5	16
cardiovascular risk	5	90
childhood obesity	5	16
children	5	83
covid-19	5	16
definition	5	18
dietary habits	5	15
exercise	5	260
impact	5	35
individuals	5	15
men	5	43
overweight	5	103
quality-of-life	5	33
women	5	64
abdominal obesity	6	28
c-reactive protein	6	108
dietary inflammatory index	6	30
healthy eating index	6	22
index	6	41
low-grade inflammation	6	34
markers	6	67
mechanisms	6	28
postmenopausal women	6	22
systemic inflammation	6	17
waist circumference	6	53
